# Supplementary material for: Variation in Mortality and Ageing Rate in a Fast‐Paced Species: Insights From 24 Years of Hazel Dormouse (Muscardinus avellanarius) Data
Source: Ecol Evol. 2025 Jun 11;15(6):e71440. doi: 10.1002/ece3.71440 (PMC12152644; doi:10.1002/ece3.71440)
Supplement: Supplementary file 1 — Tables S1–S3. [file ECE3-15-e71440-s001.zip]

Archive with 4 entries (4 files):
- ece371440-sup-0001-TableS3.docx
- ece371440-sup-0001-Supinfo01..docx
- ece371440-sup-0001-TableS1.docx
- ece371440-sup-0001-TableS2.docx
